# Supplementary material for: Exploring Engagement with the Online ‘Parenting with Anxiety’ Intervention Within a Community Setting: A Quasi-Experimental Feasibility Study
Source: Behav Sci (Basel). 2026 Jul 8;16(7):1149. doi: 10.3390/bs16071149 (PMC13405733; doi:10.3390/bs16071149)
Supplement: Supplementary file 1 [file behavsci-16-01149-s001.zip]

Archive with 1 entries (1 files):
- behavsci-4350273-supplementary.pdf
